# Supplementary material for: Integration of Transcriptomics and Proteomics Analysis Reveals the Molecular Mechanism of Eriocheir sinensis Gills Exposed to Heat Stress
Source: Antioxidants (Basel). 2023 Nov 21;12(12):2020. doi: 10.3390/antiox12122020 (PMC10740794; doi:10.3390/antiox12122020)
Supplement: Supplementary file 1 [file antioxidants-12-02020-s001.zip]

Archive with 11 entries (11 files):
- Fig. S1.tif
- Fig. S2.tif
- Fig. S3.tif
- Fig. S4.tif
- Fig. S5.tif
- Fig. S6.tif
- Table S1.pdf
- Table S2.pdf
- Table S3.pdf
- Table S4.pdf
- Table S5.pdf
